# Supplementary material for: Relationship between Green and Blue Spaces with Mental and Physical Health: A Systematic Review of Longitudinal Observational Studies
Source: Int J Environ Res Public Health. 2021 Aug 26;18(17):9010. doi: 10.3390/ijerph18179010 (PMC8431638; doi:10.3390/ijerph18179010)
Supplement: Supplementary file 1 [file ijerph-18-09010-s001.zip]

Archive with 7 entries (6 files):
- ijerph-1307799-supplementary/
- ijerph-1307799-supplementary/Supplementary Material S1.pdf
- ijerph-1307799-supplementary/Supplementary material S2.pdf
- ijerph-1307799-supplementary/Supplementary material S3.pdf
- ijerph-1307799-supplementary/Supplementary material S4.pdf
- ijerph-1307799-supplementary/Supplementary material S5.pdf
- ijerph-1307799-supplementary/Supplementary Material S6.pdf
